# Supplementary material for: The Roles of the PSEUDO-RESPONSE REGULATORs in Circadian Clock and Flowering Time in Medicago truncatula
Source: Int J Mol Sci. 2023 Nov 28;24(23):16834. doi: 10.3390/ijms242316834 (PMC10706769; doi:10.3390/ijms242316834)
Supplement: Supplementary file 1 [file ijms-24-16834-s001.zip]

Archive with 2 entries (2 files):
- Supplemental Figures S1-S3.pdf
- supplementary Table S1.xlsx
